# Supplementary material for: A review of Rheocricotopus (Psilocricotopus) chalybeatus species group from China, with the description of three new species (Diptera, Chironomidae)
Source: Zookeys. 2014 Mar 12;(388):17–34. doi: 10.3897/zookeys.388.6316 (PMC3978914; doi:10.3897/zookeys.388.6316)
Supplement: XML Treatment for Rheocricotopus (Psilocricotopus) brochus [file zookeys.388.6316-treatment3.xml]

<!DOCTYPE tp:taxon-treatment
  PUBLIC "-//TaxonX//DTD Taxonomic Treatment Publishing DTD v0 20100105//EN" "tax-treatment-NSO.dtd">
<tp:taxon-treatment xmlns:tp="http://www.plazi.org/taxpub"><tp:treatment-meta><mixed-citation publication-type="journal"><person-group><name><surname>Liu</surname><given-names>Wenbin</given-names></name><name><surname>Lin</surname><given-names>Xiaolong</given-names></name><name><surname>Wang</surname><given-names>Xinhua</given-names></name></person-group><article-title>A review of <italic>Rheocricotopus (Psilocricotopus) chalybeatus</italic> species group from China, with the description of three new species (Diptera, Chironomidae)</article-title><source>Zookeys</source><day>12</day><month>3</month><year>2014</year><volume>2014</volume><issue>388</issue><fpage>17</fpage><lpage>34</lpage><pub-id pub-id-type="doi">10.3897/zookeys.388.6316</pub-id></mixed-citation></tp:treatment-meta><tp:nomenclature><tp:taxon-name>
                        <tp:taxon-name-part taxon-name-part-type="genus">Rheocricotopus</tp:taxon-name-part>
                        (<tp:taxon-name-part taxon-name-part-type="subgenus">Psilocricotopus</tp:taxon-name-part>)
                        <tp:taxon-name-part taxon-name-part-type="species">brochus</tp:taxon-name-part>
                        <object-id xmlns:xlink="http://www.w3.org/1999/xlink" content-type="zoobank" xlink:type="simple">http://zoobank.org/74D7F9E8-E9E8-4BE0-A21B-DDEB23C88D8B</object-id>
                        <object-id xmlns:xlink="http://www.w3.org/1999/xlink" xlink:type="simple">http://species-id.net/wiki/Rheocricotopus_brochus</object-id>
                    </tp:taxon-name><tp:taxon-status xmlns:xlink="http://www.w3.org/1999/xlink" xlink:type="simple">sp. n.</tp:taxon-status><xref ref-type="fig" rid="F1">Figs 1–6</xref></tp:nomenclature><tp:treatment-sec sec-type="Diagnosis"><title>Diagnosis.</title><p>The adult male can be distinguished from known species of the species group and the genus by the following combination of characters: crista dorsalis tooth-liked; tergites I, II and IV yellow, tergite III mainly yellow with a brown circular area, other tergites brown.</p></tp:treatment-sec><tp:treatment-sec sec-type="Description"><title>Description.</title><p>Male imago (n = 12)</p><p>Total length 1.75–2.70, 2.18 mm. Wing length 1.25–1.60, 1.33 mm. Total length/wing length 1.35–1.78, 1.68. Wing length/length of profemur 1.76–2.31, 2.04.</p><p><italic>Coloration</italic>. Head and thorax brown. Tergites (<xref ref-type="fig" rid="F1">Fig. 1</xref>) I, II and IV yellow, tergite III mainly yellow but having a brown circular area, other tergites brown.</p><fig id="F1" position="float" orientation="portrait"><label>Figures 1–6.</label><caption><p><italic><tp:taxon-name>Rheocricotopus (Psilocricotopus) brochus</tp:taxon-name></italic> sp. n., male. <bold>1</bold> abdomen tergites coloration <bold>2</bold> cibarial pump, tentorium and stipes <bold>3</bold> wing <bold>4</bold> thorax <bold>5</bold> hypopygium (dorsal view) <bold>6</bold> hypopygium (ventral view).</p></caption><graphic xmlns:xlink="http://www.w3.org/1999/xlink" xlink:href="zookeys-388-017-g001.jpg" position="float" orientation="portrait" xlink:type="simple"/></fig><p><italic>Head</italic>. AR 0.63–0.89, 0.72. Ultimate flagellomere 245–360, 284 μm long. Temporal setae 4–7, 5, including 1–3, 2 inner verticals; 1–3, 2 outer verticals and 0–2, 1 postorbital. Clypeus with 7–10, 8 setae. Cibarial pump, tentorium and stipes as in <xref ref-type="fig" rid="F1">Fig. 2</xref>. Tentorium 75–140, 123 μm long, 13–25, 19 μm wide. Stipes 100–125, 118 μm long, 8–10, 8 μm wide. Palpomere lengths (in μm): 20–25, 23; 38–55, 47; 90–130, 105; 110–138, 120; 205–250, 232. L: 5<sup>th</sup>/3<sup>rd</sup> 1.92–2.67, 2.23. Third palpal segment with 2 sensilla clavata.</p><p><italic>Wing</italic> (<xref ref-type="fig" rid="F1">Fig. 3</xref>). Anal lobe reduced. VR 1.06–1.13, 1.07. Costal extension 45–65, 51 μm long. Brachiolum with 1 seta. R with 3–6, 5 setae. Remaining veins bare. Squama with 1–2, 2 setae.</p><p><italic>Thorax</italic> (<xref ref-type="fig" rid="F1">Fig. 4</xref>). Antepronotum with 2–4, 4 lateral setae. Dorsocentrals 5–7, 6; acrostichals 9–13, 11; prealars 2–3, 3. Scutellum with 2–4, 4 setae. Humeral pit moderately large, ovoid.</p><!--PageBreak--><p><italic>Legs</italic>. Spur of fore tibia 23–40, 35 μm long; spurs of mid tibia 13–25, 15 μm and 10–18, 12 μm long; spurs of hind tibia 38–50, 41 μm and 10–20, 15 μm long. Hind tibial comb with 9–12, 10 spines, 20–48, 31μm long. Width at apex of fore tibia 35–45, 41 mm, of mid tibia 33–45, 41 mm, of hind tibia 30–45, 38 mm. Lengths (in μm) and proportions of legs as in <xref ref-type="table" rid="T1">Table 1</xref>.</p><table-wrap id="T1" position="float" orientation="portrait"><label>Table 1.</label><caption><p>Lengths (in μm) and proportions of legs of <italic><tp:taxon-name>Rheocricotopus (Psilocricotopus) brochus</tp:taxon-name></italic> sp. n.</p></caption><table><tbody><tr><th rowspan="1" colspan="1"/><th rowspan="1" colspan="1">P<sub>1</sub></th><th rowspan="1" colspan="1">P<sub>2</sub></th><th rowspan="1" colspan="1">P<sub>3</sub></th></tr><tr><td rowspan="1" colspan="1">fe</td><td rowspan="1" colspan="1">530–924, 662</td><td rowspan="1" colspan="1">530–800, 713</td><td rowspan="1" colspan="1">570–820, 629</td></tr><tr><td rowspan="1" colspan="1">ti</td><td rowspan="1" colspan="1">640–860, 713</td><td rowspan="1" colspan="1">530–690, 670</td><td rowspan="1" colspan="1">660–870, 724</td></tr><tr><td rowspan="1" colspan="1">ta<sub>1</sub></td><td rowspan="1" colspan="1">570–770, 618</td><td rowspan="1" colspan="1">330–450, 362</td><td rowspan="1" colspan="1">410–550, 446</td></tr><tr><td rowspan="1" colspan="1">ta<sub>2</sub></td><td rowspan="1" colspan="1">310–420, 343</td><td rowspan="1" colspan="1">150–200, 161</td><td rowspan="1" colspan="1">180–260, 205</td></tr><tr><td rowspan="1" colspan="1">ta<sub>3</sub></td><td rowspan="1" colspan="1">210–300, 240</td><td rowspan="1" colspan="1">100–130, 110</td><td rowspan="1" colspan="1">150–210, 169</td></tr><tr><td rowspan="1" colspan="1">ta<sub>4</sub></td><td rowspan="1" colspan="1">150–200, 163</td><td rowspan="1" colspan="1">50–120, 63</td><td rowspan="1" colspan="1">70–100, 83</td></tr><tr><td rowspan="1" colspan="1">ta<sub>5</sub></td><td rowspan="1" colspan="1">70–95, 81</td><td rowspan="1" colspan="1">55–70, 57</td><td rowspan="1" colspan="1">60–80, 69</td></tr><tr><td rowspan="1" colspan="1">LR</td><td rowspan="1" colspan="1">0.83–0.90, 0.88</td><td rowspan="1" colspan="1">0.61–0.65, 0.63</td><td rowspan="1" colspan="1">0.60–0.63, 0.61</td></tr><tr><td rowspan="1" colspan="1">BV</td><td rowspan="1" colspan="1">2.32–2.52, 2.41</td><td rowspan="1" colspan="1">3.94–4.62, 4.10</td><td rowspan="1" colspan="1">3.30–3.49, 3.42</td></tr><tr><td rowspan="1" colspan="1">SV</td><td rowspan="1" colspan="1">2.07–2.32, 2.20</td><td rowspan="1" colspan="1">3.11–3.48, 3.26</td><td rowspan="1" colspan="1">2.95–3.07, 3.02</td></tr><tr><td rowspan="1" colspan="1">BR</td><td rowspan="1" colspan="1">2.00–4.00, 2.98</td><td rowspan="1" colspan="1">1.57–3.00, 2.51</td><td rowspan="1" colspan="1">2.25–3.25, 2.67</td></tr></tbody></table></table-wrap><p><italic>Hypopygium</italic> (<xref ref-type="fig" rid="F1">Figs 5–6</xref>). Anal point tapering to apex, 33–41, 37 μm long, 25–50, 37 μm wide in base, with 3–4, 4 lateral setae in each side. Laterosernite IX with 1–3, 2 setae. Phallapodeme 35–68, 55 μm long. Transverse sternapodeme 35–88, 59 μm long. Gonocoxite 138–191, 157 μm long. Superior volsella triangular, 20–40, 31 μm long, with 5–8, 7 setae. Gonostylus 60–75, 66 μm long. Megaseta 9–13, 11 μm long. Crista dorsalis tooth-shaped. HR 2.11–2.60, 2.38. HV 2.59–3.60, 3.31.</p><!--PageBreak--></tp:treatment-sec><tp:treatment-sec sec-type="Type material"><title>Type material.</title><p>Holotype: ♂ (BDN. C11A32), China, Zhejiang Province, Yueqing City, Lingdi County, Jiulong Village, <named-content xmlns:xlink="http://www.w3.org/1999/xlink" content-type="dwc:verbatimCoordinates" xlink:type="simple">28°31'00"N, 120°96'00"E</named-content>, 18.iv.2011, sweeping, Lin XL. Paratypes (11): 4♂♂, as holotype; 6♂♂, Hubei Province, Hefeng County, <named-content xmlns:xlink="http://www.w3.org/1999/xlink" content-type="dwc:verbatimCoordinates" xlink:type="simple">29°91'00"N, 110°03'00"E</named-content>, 16.vii.1999, light trap, Ji BC; 1♂, Jiangxi Province, Wuyi Mountain National Nature Reserve, <named-content xmlns:xlink="http://www.w3.org/1999/xlink" content-type="dwc:verbatimCoordinates" xlink:type="simple">27°48'11"N, 117°39'30"E</named-content>, 13.vi.2004, light trap, Yan CC.</p></tp:treatment-sec><tp:treatment-sec sec-type="Etymology"><title>Etymology.</title><p>The specific name is an adjective, from Latin <italic>brochus</italic>, meaning tooth, referring to tooth-shaped crista dorsalis.</p></tp:treatment-sec><tp:treatment-sec sec-type="Remarks"><title>Remarks.</title><p>The new species resembles <italic><tp:taxon-name>Rheocricotopus (Psilocricotopus) bifasciatus</tp:taxon-name></italic> Wang &amp; Zheng, 1991 and <italic><tp:taxon-name>Rheocricotopus (Psilocricotopus) insularis</tp:taxon-name></italic> Makarchenko &amp; Makarchenko, 2005 in the following combination of characters: anal point long, pointed distally; wing anal lobe reduced; crista dorsalis tooth-shaped. But the new species can be separated from the latter species in the basis following combination of characters in <xref ref-type="table" rid="T2">Table 2</xref>.</p><table-wrap id="T2" position="float" orientation="portrait"><label>Table 2.</label><caption><p>Main differences between <italic><tp:taxon-name>Rheocricotopus (Psilocricotopus) brochus</tp:taxon-name></italic> sp. n., <italic><tp:taxon-name>Rheocricotopus (Psilocricotopus) bifasciatus</tp:taxon-name></italic> and <italic><tp:taxon-name>Rheocricotopus (Psilocricotopus) insularis</tp:taxon-name></italic>.</p></caption><table><tbody><tr><th rowspan="1" colspan="1"/><th rowspan="1" colspan="1"><italic><tp:taxon-name>Rheocricotopus (Psilocricotopus) brochus</tp:taxon-name></italic> sp. n.</th><th rowspan="1" colspan="1"><italic><tp:taxon-name>Rheocricotopus (Psilocricotopus) bifasciatus</tp:taxon-name></italic></th><th rowspan="1" colspan="1"><italic><tp:taxon-name>Rheocricotopus (Psilocricotopus) insularis</tp:taxon-name></italic></th></tr><tr><td rowspan="1" colspan="1">AR</td><td rowspan="1" colspan="1">0.63–0.89, 0.72</td><td rowspan="1" colspan="1">0.90</td><td rowspan="1" colspan="1">0.71–0.74</td></tr><tr><td rowspan="1" colspan="1">Length of costal extension</td><td rowspan="1" colspan="1">45–65, 51 μm</td><td rowspan="1" colspan="1">83 μm</td><td rowspan="1" colspan="1">96 μm</td></tr><tr><td rowspan="1" colspan="1">Squama</td><td rowspan="1" colspan="1">1–2, 2 setae</td><td rowspan="1" colspan="1">2 setae</td><td rowspan="1" colspan="1">8 setae</td></tr><tr><td rowspan="1" colspan="1">Shape of humeral pit</td><td rowspan="1" colspan="1">medium, oviod</td><td rowspan="1" colspan="1">large, rounded</td><td rowspan="1" colspan="1">oviod</td></tr><tr><td rowspan="1" colspan="1">Tergite coloration</td><td rowspan="1" colspan="1">TI, II, IV yellow, TIII with a brown circular area, others brown</td><td rowspan="1" colspan="1">TI, II, IV yellow, others brown</td><td rowspan="1" colspan="1">all tergites brown</td></tr></tbody></table></table-wrap><p>Female and immature stages unknown.</p></tp:treatment-sec></tp:taxon-treatment>
