# Supplementary material for: A review of Rheocricotopus (Psilocricotopus) chalybeatus species group from China, with the description of three new species (Diptera, Chironomidae)
Source: Zookeys. 2014 Mar 12;(388):17–34. doi: 10.3897/zookeys.388.6316 (PMC3978914; doi:10.3897/zookeys.388.6316)
Supplement: XML Treatment for Rheocricotopus (Psilocricotopus) chalybeatus [file zookeys.388.6316-treatment4.xml]

<!DOCTYPE tp:taxon-treatment
  PUBLIC "-//TaxonX//DTD Taxonomic Treatment Publishing DTD v0 20100105//EN" "tax-treatment-NSO.dtd">
<tp:taxon-treatment xmlns:tp="http://www.plazi.org/taxpub"><tp:treatment-meta><mixed-citation publication-type="journal"><person-group><name><surname>Liu</surname><given-names>Wenbin</given-names></name><name><surname>Lin</surname><given-names>Xiaolong</given-names></name><name><surname>Wang</surname><given-names>Xinhua</given-names></name></person-group><article-title>A review of <italic>Rheocricotopus (Psilocricotopus) chalybeatus</italic> species group from China, with the description of three new species (Diptera, Chironomidae)</article-title><source>Zookeys</source><day>12</day><month>3</month><year>2014</year><volume>2014</volume><issue>388</issue><fpage>17</fpage><lpage>34</lpage><pub-id pub-id-type="doi">10.3897/zookeys.388.6316</pub-id></mixed-citation></tp:treatment-meta><tp:nomenclature><tp:taxon-name>
                        <tp:taxon-name-part taxon-name-part-type="genus">Rheocricotopus</tp:taxon-name-part>
                        (<tp:taxon-name-part taxon-name-part-type="subgenus">Psilocricotopus</tp:taxon-name-part>)
                        <tp:taxon-name-part taxon-name-part-type="species">chalybeatus</tp:taxon-name-part>
                        <object-id xmlns:xlink="http://www.w3.org/1999/xlink" xlink:type="simple">http://species-id.net/wiki/Rheocricotopus_chalybeatus</object-id>
                    </tp:taxon-name><tp:taxon-authority>(Edwards, 1929)</tp:taxon-authority><tp:nomenclature-citation-list><tp:nomenclature-citation><tp:taxon-name>Spaniotoma chalybeatus</tp:taxon-name><comment> Edwards, 1929: 331.</comment></tp:nomenclature-citation><tp:nomenclature-citation><tp:taxon-name>Eukiefferiella urbanus</tp:taxon-name><comment> Goetghebuer, 1932: 101.</comment></tp:nomenclature-citation><tp:nomenclature-citation><tp:taxon-name>Trichocladius lerutbi</tp:taxon-name><comment> Goetghebuer, 1939: 2.</comment></tp:nomenclature-citation><tp:nomenclature-citation><tp:taxon-name>Rheocricotopus chalybeatus</tp:taxon-name><comment> Lehmann, 1969: 354; <xref ref-type="bibr" rid="B11">Hirvenoja 1973</xref>: 340; <xref ref-type="bibr" rid="B13">Langton 1984</xref>: 98.</comment></tp:nomenclature-citation><tp:nomenclature-citation><tp:taxon-name>Rheocricotopus (Psilocricotopus) chalybeatus</tp:taxon-name><comment> Sæther, 1985: 82; <xref ref-type="bibr" rid="B25">Wang 2000</xref>: 639, <xref ref-type="bibr" rid="B1">Ashe and O’Connor 2012</xref>: 561.</comment></tp:nomenclature-citation></tp:nomenclature-citation-list></tp:nomenclature><tp:treatment-sec sec-type="Specimens examined"><title>Specimens examined.</title><p>2♂♂, Liaoning Province, Dandong City, Fengcheng City, Cao River, <named-content xmlns:xlink="http://www.w3.org/1999/xlink" content-type="dwc:verbatimCoordinates" xlink:type="simple">40°62'50"N, 124°06'96"E</named-content>, 1.iv.1993, sweeping, Wang JC; 4♂♂, Gansu Province, Longnan City, Gankang County, <named-content xmlns:xlink="http://www.w3.org/1999/xlink" content-type="dwc:verbatimCoordinates" xlink:type="simple">33°33'10"N, 105°90'31"E</named-content>, 2.viii.1982, sweeping, Bu WJ; 1♂, Shandong Province, Zaozhuang City, Shanting District, Beizhuang Town, <named-content xmlns:xlink="http://www.w3.org/1999/xlink" content-type="dwc:verbatimCoordinates" xlink:type="simple">34°99'20"N, 102°52'32"E</named-content>, 28.v.1994, sweeping, Wang XH; 1♂, Shandong Province, Yantai City, Muping District, <named-content xmlns:xlink="http://www.w3.org/1999/xlink" content-type="dwc:verbatimCoordinates" xlink:type="simple">37°38'62"N, 121°59'57"E</named-content>, 28.viii.1988, sweeping, Li HY; 1♂, Shaanxi Province, Baoji City, Feng County, Tsinling Moun<!--PageBreak-->tains, <named-content xmlns:xlink="http://www.w3.org/1999/xlink" content-type="dwc:verbatimCoordinates" xlink:type="simple">34°23'44"N, 106°90'01"E</named-content>, 27.vii.1994, sweeping, Ji BC; 3♂♂, Zhejiang Province, Wenzhou City, Yueqing City, Furong Town, <named-content xmlns:xlink="http://www.w3.org/1999/xlink" content-type="dwc:verbatimCoordinates" xlink:type="simple">33°64'03"N, 121°02'73"E</named-content>, 2.viii.2010, light trap, Lin XL.</p></tp:treatment-sec><tp:treatment-sec sec-type="Diagnosis"><title>Diagnosis.</title><p>This species can be separated from its congeners by the following combination of characters: AR 0.89–1.15; R with 2–4 setae; squama with 8–14 setae; Costa not produced or scarcely produced.</p></tp:treatment-sec><tp:treatment-sec sec-type="Remarks"><title>Remarks.</title><p>The additional specimens mainly agree with the description of Lehmann and other workers. But costal extension of specimens from Oriental Region (35–40 μm long) longer than from Palearctic Region (0–15 μm long).</p></tp:treatment-sec><tp:treatment-sec sec-type="Distribution"><title>Distribution.</title><p>China (Liaoning, Gansu, Shandong, Shaanxi and Zhejiang Provinces), Algeria, Balearic Islands, Belarus, Belgium, Corsica, Czech Republic, Denmark, Finland, France, Germany, Great Britain, Hungary, Ireland, Italy, Japan, Lebanon, Luxembourg, Mongolia, Morocco, Netherlands, Poland, Portugal, Romania, Russia, Slovakia, Spain, Switzerland, Syria, Tunisia, Turkey, Ukraine.</p></tp:treatment-sec><ref-list><ref id="B11"><mixed-citation xmlns:xlink="http://www.w3.org/1999/xlink" xlink:type="simple"><person-group><name name-style="western"><surname>Hirvenoja</surname><given-names>M</given-names></name></person-group> (<year>1973</year>) <article-title>Revision der Gattung Cricotopus van der Wulp und ihrer Verdandten (Diptera, Chironomidae)</article-title>. <source>Annales Zoologici Fennici</source><volume>10</volume>: <fpage>1</fpage>-<lpage>363</lpage>.</mixed-citation></ref><ref id="B13"><mixed-citation xmlns:xlink="http://www.w3.org/1999/xlink" xlink:type="simple"><person-group><name name-style="western"><surname>Langton</surname><given-names>PH</given-names></name></person-group> (<year>1984</year>) <source>A key to pupal exuviae of British Chironomidae.</source><publisher-name>Huntingdon</publisher-name>, <publisher-loc>Cambridgeshire</publisher-loc>, <lpage>324</lpage> pp.</mixed-citation></ref><ref id="B25"><mixed-citation xmlns:xlink="http://www.w3.org/1999/xlink" xlink:type="simple"><person-group><name name-style="western"><surname>Wang</surname><given-names>X</given-names></name></person-group> (<year>2000</year>) <article-title>A revised checklist of Chironomidae from China (Diptera)</article-title>. In: <person-group><name name-style="western"><surname>Hoffrichter</surname><given-names>O</given-names></name></person-group> (<role>Ed</role>) <source>Late 20th Century Research on Chironomidae: An Anthology from the 13th International Symposium on Chironomidae.</source><publisher-name>Shaker Verlag</publisher-name>, <publisher-loc>Aachen</publisher-loc>, <lpage>639</lpage> pp.</mixed-citation></ref><ref id="B1"><mixed-citation xmlns:xlink="http://www.w3.org/1999/xlink" xlink:type="simple"><person-group><name name-style="western"><surname>Ashe</surname><given-names>P</given-names></name><name name-style="western"><surname>O’Connor</surname><given-names>JP</given-names></name></person-group> (<year>2012</year>) <article-title>A world catalogue of Chironomidae (Diptera). Part 2B. Orthocladiinae</article-title>. <source>Irish Biogeographical Society &amp; National Museum of Ireland</source>, <publisher-loc>Dublin</publisher-loc>, <fpage>558</fpage>–<lpage>575</lpage>.</mixed-citation></ref></ref-list></tp:taxon-treatment>
