# Supplementary material for: A review of Rheocricotopus (Psilocricotopus) chalybeatus species group from China, with the description of three new species (Diptera, Chironomidae)
Source: Zookeys. 2014 Mar 12;(388):17–34. doi: 10.3897/zookeys.388.6316 (PMC3978914; doi:10.3897/zookeys.388.6316)
Supplement: XML Treatment for Rheocricotopus (Psilocricotopus) emeiensis [file zookeys.388.6316-treatment5.xml]

<!DOCTYPE tp:taxon-treatment
  PUBLIC "-//TaxonX//DTD Taxonomic Treatment Publishing DTD v0 20100105//EN" "tax-treatment-NSO.dtd">
<tp:taxon-treatment xmlns:tp="http://www.plazi.org/taxpub"><tp:treatment-meta><mixed-citation publication-type="journal"><person-group><name><surname>Liu</surname><given-names>Wenbin</given-names></name><name><surname>Lin</surname><given-names>Xiaolong</given-names></name><name><surname>Wang</surname><given-names>Xinhua</given-names></name></person-group><article-title>A review of <italic>Rheocricotopus (Psilocricotopus) chalybeatus</italic> species group from China, with the description of three new species (Diptera, Chironomidae)</article-title><source>Zookeys</source><day>12</day><month>3</month><year>2014</year><volume>2014</volume><issue>388</issue><fpage>17</fpage><lpage>34</lpage><pub-id pub-id-type="doi">10.3897/zookeys.388.6316</pub-id></mixed-citation></tp:treatment-meta><tp:nomenclature><tp:taxon-name>
                        <tp:taxon-name-part taxon-name-part-type="genus">Rheocricotopus</tp:taxon-name-part>
                        (<tp:taxon-name-part taxon-name-part-type="subgenus">Psilocricotopus</tp:taxon-name-part>)
                        <tp:taxon-name-part taxon-name-part-type="species">emeiensis</tp:taxon-name-part>
                        <object-id xmlns:xlink="http://www.w3.org/1999/xlink" xlink:type="simple">http://species-id.net/wiki/Rheocricotopus_emeiensis</object-id>
                    </tp:taxon-name><tp:taxon-authority>Wang &amp; Zheng, 1989</tp:taxon-authority><tp:nomenclature-citation-list><tp:nomenclature-citation><tp:taxon-name>Rheocricotopus emeiensis</tp:taxon-name><comment> Wang &amp; Zheng, 1989: 311.</comment></tp:nomenclature-citation><tp:nomenclature-citation><tp:taxon-name>Rheocricotopus (Psilocricotopus) emeiensis</tp:taxon-name><comment> Wang, 2000: 639, <xref ref-type="bibr" rid="B1">Ashe and O’Connor 2012</xref>: 563.</comment></tp:nomenclature-citation></tp:nomenclature-citation-list></tp:nomenclature><tp:treatment-sec sec-type="Specimens examined"><title>Specimens examined.</title><p><bold>Type material:</bold> Holotype, ♂, Sichuan Province, Leshan City, Emei Mountain, <named-content xmlns:xlink="http://www.w3.org/1999/xlink" content-type="dwc:verbatimCoordinates" xlink:type="simple">29°58'18"N, 103°29'15"E</named-content>, 17.v.1986, sweeping, Wang XH.</p><p><bold>Additional material:</bold> 1♂, Xinjiang Uygur Autonomous Region, Haba County, <named-content xmlns:xlink="http://www.w3.org/1999/xlink" content-type="dwc:verbatimCoordinates" xlink:type="simple">48°17'00"N, 86°42'00"E</named-content>, 15.vii.2002, sweeping, Tang HQ; 2♂♂, Shaanxi Province, Hanzhong City, Liuba County, Xiaoliuba Village, <named-content xmlns:xlink="http://www.w3.org/1999/xlink" content-type="dwc:verbatimCoordinates" xlink:type="simple">33°64'03"N, 106°90'31"E</named-content>, 4.viii.1994, sweeping, Ji BC; 2♂♂, Shaanxi Province, Xi’an City, Zhouzhi County, Banfangzi, <named-content xmlns:xlink="http://www.w3.org/1999/xlink" content-type="dwc:verbatimCoordinates" xlink:type="simple">33°81'84"N, 107°99'64"E</named-content>, 7.viii.1994, light trap, Ji BC; 2♂♂, Shaanxi Province, Xi’an City, Zhouzhi County, Banfangzi, <named-content xmlns:xlink="http://www.w3.org/1999/xlink" content-type="dwc:verbatimCoordinates" xlink:type="simple">33°81'84"N, 107°99'64"E</named-content>, 10.viii.1994, light trap, Ji BC; 1♂, Yunnan Province, Kunming City, Fumin County, <named-content xmlns:xlink="http://www.w3.org/1999/xlink" content-type="dwc:verbatimCoordinates" xlink:type="simple">25°22'61"N, 102°52'32"E</named-content>, 1.vi.1996, sweeping, Wang XH; 1♂, Yunnan Province, Kunming City, Yiliang County, <named-content xmlns:xlink="http://www.w3.org/1999/xlink" content-type="dwc:verbatimCoordinates" xlink:type="simple">24°92'24"N, 103°13'95"E</named-content>, 2.vi.1996, sweeping, Wang XH; 1♂, Fujian Province, Xiamen City, <named-content xmlns:xlink="http://www.w3.org/1999/xlink" content-type="dwc:verbatimCoordinates" xlink:type="simple">24°48'24"N, 118°08'44"E</named-content>, 15.v.1993, sweeping, Bu WJ; 1♂, Guizhou Province, Guiyang City, <named-content xmlns:xlink="http://www.w3.org/1999/xlink" content-type="dwc:verbatimCoordinates" xlink:type="simple">26°60'17"N, 106°70'36"E</named-content>, 10.vii.1995, light trap, Bu WJ; 1♂, Guizhou Province, Guiyang City, Huaxi District, <named-content xmlns:xlink="http://www.w3.org/1999/xlink" content-type="dwc:verbatimCoordinates" xlink:type="simple">26°41'34"N, 106°66'66"E</named-content>, 23.vii.1995, sweeping, Bu WJ.</p></tp:treatment-sec><tp:treatment-sec sec-type="Diagnosis"><title>Diagnosis.</title><p>This species can be separated from other members of the group by the following combination of characters: R bare; anal point short, pointed distally.</p></tp:treatment-sec><tp:treatment-sec sec-type="Remarks"><title>Remarks.</title><p>The additional specimens are similar to the description of <xref ref-type="bibr" rid="B27">Wang and Zheng (1989)</xref>. The species is recorded from Palearctic Region for the first time.</p></tp:treatment-sec><tp:treatment-sec sec-type="Distribution"><title>Distribution.</title><p>China (Fujian, Guizhou, Sichuan, Shaanxi and Yunnan Provinces, Xinjiang Uygur Autonomous Region)</p><!--PageBreak--></tp:treatment-sec><ref-list><ref id="B1"><mixed-citation xmlns:xlink="http://www.w3.org/1999/xlink" xlink:type="simple"><person-group><name name-style="western"><surname>Ashe</surname><given-names>P</given-names></name><name name-style="western"><surname>O’Connor</surname><given-names>JP</given-names></name></person-group> (<year>2012</year>) <article-title>A world catalogue of Chironomidae (Diptera). Part 2B. Orthocladiinae</article-title>. <source>Irish Biogeographical Society &amp; National Museum of Ireland</source>, <publisher-loc>Dublin</publisher-loc>, <fpage>558</fpage>–<lpage>575</lpage>.</mixed-citation></ref><ref id="B27"><mixed-citation xmlns:xlink="http://www.w3.org/1999/xlink" xlink:type="simple"><person-group><name name-style="western"><surname>Wang</surname><given-names>X</given-names></name><name name-style="western"><surname>Zheng</surname><given-names>L</given-names></name></person-group> (<year>1989</year>) <article-title>Two new species of the genus <italic>Rheocricotopus</italic> from China (Diptera: Chironomidae).</article-title><source>Entomotaxonomia</source><volume>11</volume>(<issue>4</issue>): <fpage>311</fpage>-<lpage>313</lpage>.</mixed-citation></ref></ref-list></tp:taxon-treatment>
