# Supplementary material for: A review of Rheocricotopus (Psilocricotopus) chalybeatus species group from China, with the description of three new species (Diptera, Chironomidae)
Source: Zookeys. 2014 Mar 12;(388):17–34. doi: 10.3897/zookeys.388.6316 (PMC3978914; doi:10.3897/zookeys.388.6316)
Supplement: XML Treatment for Rheocricotopus (Psilocricotopus) imperfectus [file zookeys.388.6316-treatment6.xml]

<!DOCTYPE tp:taxon-treatment
  PUBLIC "-//TaxonX//DTD Taxonomic Treatment Publishing DTD v0 20100105//EN" "tax-treatment-NSO.dtd">
<tp:taxon-treatment xmlns:tp="http://www.plazi.org/taxpub"><tp:treatment-meta><mixed-citation publication-type="journal"><person-group><name><surname>Liu</surname><given-names>Wenbin</given-names></name><name><surname>Lin</surname><given-names>Xiaolong</given-names></name><name><surname>Wang</surname><given-names>Xinhua</given-names></name></person-group><article-title>A review of <italic>Rheocricotopus (Psilocricotopus) chalybeatus</italic> species group from China, with the description of three new species (Diptera, Chironomidae)</article-title><source>Zookeys</source><day>12</day><month>3</month><year>2014</year><volume>2014</volume><issue>388</issue><fpage>17</fpage><lpage>34</lpage><pub-id pub-id-type="doi">10.3897/zookeys.388.6316</pub-id></mixed-citation></tp:treatment-meta><tp:nomenclature><tp:taxon-name>
                        <tp:taxon-name-part taxon-name-part-type="genus">Rheocricotopus</tp:taxon-name-part>
                        (<tp:taxon-name-part taxon-name-part-type="subgenus">Psilocricotopus</tp:taxon-name-part>)
                        <tp:taxon-name-part taxon-name-part-type="species">imperfectus</tp:taxon-name-part>
                        <object-id xmlns:xlink="http://www.w3.org/1999/xlink" xlink:type="simple">http://species-id.net/wiki/Rheocricotopus_imperfectus</object-id>
                    </tp:taxon-name><tp:taxon-authority>Makarchenko &amp; Makarchenko, 2005</tp:taxon-authority><tp:nomenclature-citation-list><tp:nomenclature-citation><tp:taxon-name>Rheocricotopus (Psilocricotopus) imperfectus</tp:taxon-name><comment> Makarchenko &amp; Makarchenko, 2005: 126; <xref ref-type="bibr" rid="B16">Makarchenko and Makarchenko 2011</xref>: 120, <xref ref-type="bibr" rid="B1">Ashe and O’Connor 2012</xref>: 564.</comment></tp:nomenclature-citation></tp:nomenclature-citation-list></tp:nomenclature><tp:treatment-sec sec-type="Specimens examined"><title>Specimens examined.</title><p>1♂, Hubei Province, Shennongjia Forest Region, <named-content xmlns:xlink="http://www.w3.org/1999/xlink" content-type="dwc:verbatimCoordinates" xlink:type="simple">31°74'56"N, 110°67'53"E</named-content>, 19.vii.1997, sweeping, Du YZ; 1♂, Hubei Province, Lichuan City, <named-content xmlns:xlink="http://www.w3.org/1999/xlink" content-type="dwc:verbatimCoordinates" xlink:type="simple">30°29'37"N, 108°93'20"E</named-content>, 30.vii.1999, sweeping, Ji BC; 12♂♂, Shaanxi, Baoji City, Feng County, Tsinling Mountains, <named-content xmlns:xlink="http://www.w3.org/1999/xlink" content-type="dwc:verbatimCoordinates" xlink:type="simple">34°23'44"N, 106°90'01"E</named-content>, 28–30.vii.1994, sweeping, Bu WJ; 1♂, Shaanxi, Ankang City, Ningshan County, Huoditang Town, <named-content xmlns:xlink="http://www.w3.org/1999/xlink" content-type="dwc:verbatimCoordinates" xlink:type="simple">33°43'38"N, 108°44'81"E</named-content>, 12.viii.1994, sweeping, Bu WJ; 1♂, Shaanxi, Ankang City, Ningshan County, Xunyangba Town, <named-content xmlns:xlink="http://www.w3.org/1999/xlink" content-type="dwc:verbatimCoordinates" xlink:type="simple">33°54'82"N, 108°54'77"E</named-content>, 17.viii.1994, sweeping, Bu WJ; 10♂♂, Ningxia Hui Autonomous Region, Guyuan City, Jingyuan County, Liupan Mountain, <named-content xmlns:xlink="http://www.w3.org/1999/xlink" content-type="dwc:verbatimCoordinates" xlink:type="simple">35°78'97"N, 106°28'93"E</named-content>, 6–7.viii.1987, sweeping, Wang XH.</p></tp:treatment-sec><tp:treatment-sec sec-type="Diagnosis"><title>Diagnosis.</title><p>This species can be separated from other members of the group by the following combination of characters: AR 0.47; humeral pit large and rounded; acrostichal absent; anal point of hypopygium sharply triangular, with 10 setae along the edges; gonostylus slightly curved, with roundish triangular crista dorsalis.</p></tp:treatment-sec><tp:treatment-sec sec-type="Remarks"><title>Remarks.</title><p>Chinese specimens mainly agree with the description of <xref ref-type="bibr" rid="B15">Makarchenko and Makarchenko (2005)</xref>, but Chinese specimens with more setae in R (4–8) than the specimens in Russia (R with 3 setae).</p></tp:treatment-sec><tp:treatment-sec sec-type="Distribution"><title>Distribution.</title><p>China (Hubei and Shaanxi Provinces, Ningxia Hui Autonomous Region), Russia (Far East).</p></tp:treatment-sec><ref-list><ref id="B16"><mixed-citation xmlns:xlink="http://www.w3.org/1999/xlink" xlink:type="simple"><person-group><name name-style="western"><surname>Makarchenko</surname><given-names>EA</given-names></name><name name-style="western"><surname>Makarchenko</surname><given-names>MA</given-names></name></person-group> (<year>2011</year>) <article-title>Fauna and distribution of the Orthocladiinae of the Russian Far East</article-title>. In: <person-group><name name-style="western"><surname>Wang</surname><given-names>X</given-names></name><name name-style="western"><surname>Liu</surname><given-names>W</given-names></name></person-group> (<role>Ed</role>) <source>Proceedings of the 17th International Symposium on Chironomidae</source>, <fpage>107</fpage>–<lpage>125</lpage>.</mixed-citation></ref><ref id="B1"><mixed-citation xmlns:xlink="http://www.w3.org/1999/xlink" xlink:type="simple"><person-group><name name-style="western"><surname>Ashe</surname><given-names>P</given-names></name><name name-style="western"><surname>O’Connor</surname><given-names>JP</given-names></name></person-group> (<year>2012</year>) <article-title>A world catalogue of Chironomidae (Diptera). Part 2B. Orthocladiinae</article-title>. <source>Irish Biogeographical Society &amp; National Museum of Ireland</source>, <publisher-loc>Dublin</publisher-loc>, <fpage>558</fpage>–<lpage>575</lpage>.</mixed-citation></ref><ref id="B15"><mixed-citation xmlns:xlink="http://www.w3.org/1999/xlink" xlink:type="simple"><person-group><name name-style="western"><surname>Makarchenko</surname><given-names>EA</given-names></name><name name-style="western"><surname>Makarchenko</surname><given-names>MA</given-names></name></person-group> (<year>2005</year>) <article-title>Chironomidae of the genus <italic>Rheocricotopus</italic> Thienemann ct Harnisch, 1932 (Diptera, Chironomidae, Othocladiinae) of the Russian Far East.</article-title><source>Eurasian Entomological Journal</source><volume>4</volume>(<issue>2</issue>): <fpage>126</fpage>-<lpage>134</lpage>.</mixed-citation></ref></ref-list></tp:taxon-treatment>
