# Supplementary material for: A review of Rheocricotopus (Psilocricotopus) chalybeatus species group from China, with the description of three new species (Diptera, Chironomidae)
Source: Zookeys. 2014 Mar 12;(388):17–34. doi: 10.3897/zookeys.388.6316 (PMC3978914; doi:10.3897/zookeys.388.6316)
Supplement: XML Treatment for Rheocricotopus (Psilocricotopus) nigrus [file zookeys.388.6316-treatment7.xml]

<!DOCTYPE tp:taxon-treatment
  PUBLIC "-//TaxonX//DTD Taxonomic Treatment Publishing DTD v0 20100105//EN" "tax-treatment-NSO.dtd">
<tp:taxon-treatment xmlns:tp="http://www.plazi.org/taxpub"><tp:treatment-meta><mixed-citation publication-type="journal"><person-group><name><surname>Liu</surname><given-names>Wenbin</given-names></name><name><surname>Lin</surname><given-names>Xiaolong</given-names></name><name><surname>Wang</surname><given-names>Xinhua</given-names></name></person-group><article-title>A review of <italic>Rheocricotopus (Psilocricotopus) chalybeatus</italic> species group from China, with the description of three new species (Diptera, Chironomidae)</article-title><source>Zookeys</source><day>12</day><month>3</month><year>2014</year><volume>2014</volume><issue>388</issue><fpage>17</fpage><lpage>34</lpage><pub-id pub-id-type="doi">10.3897/zookeys.388.6316</pub-id></mixed-citation></tp:treatment-meta><tp:nomenclature><tp:taxon-name>
                        <tp:taxon-name-part taxon-name-part-type="genus">Rheocricotopus</tp:taxon-name-part>
                        (<tp:taxon-name-part taxon-name-part-type="subgenus">Psilocricotopus</tp:taxon-name-part>)
                        <tp:taxon-name-part taxon-name-part-type="species">nigrus</tp:taxon-name-part>
                        <object-id xmlns:xlink="http://www.w3.org/1999/xlink" xlink:type="simple">http://species-id.net/wiki/Rheocricotopus_nigrus</object-id>
                    </tp:taxon-name><tp:taxon-authority>Wang &amp; Zheng, 1989</tp:taxon-authority><tp:nomenclature-citation-list><tp:nomenclature-citation><tp:taxon-name>Rheocricotopus nigrus</tp:taxon-name><comment> Wang &amp; Zheng, 1989: 311.</comment></tp:nomenclature-citation><tp:nomenclature-citation><tp:taxon-name>Rheocricotopus (Psilocricotopus) nigrus</tp:taxon-name><comment> Wang, 2000: 639; <xref ref-type="bibr" rid="B16">Makarchenko and Makarchenko 2011</xref>: 120, <xref ref-type="bibr" rid="B1">Ashe and O’Connor 2012</xref>: 566.</comment></tp:nomenclature-citation></tp:nomenclature-citation-list></tp:nomenclature><tp:treatment-sec sec-type="Specimens examined"><title>Specimens examined.</title><p><bold>Type material:</bold> Holotype, ♂, Hubei Province, Xiangyang City, Gucheng County, <named-content xmlns:xlink="http://www.w3.org/1999/xlink" content-type="dwc:verbatimCoordinates" xlink:type="simple">32°29'00"N, 111°64'00"E</named-content>, 5.v.1986, sweeping, Wang XH; Paratype (1): 1♂, as holotype.</p><p><bold>Additional material:</bold> 2♂♂, Zhejiang Province, Qingyuan County, Baishanzu National Nature Reserve, <named-content xmlns:xlink="http://www.w3.org/1999/xlink" content-type="dwc:verbatimCoordinates" xlink:type="simple">27°73'23"N, 119°19'06"E</named-content>, 18.iv.1995, sweeping, Ji BC; 11♂♂, Xinjiang Uygur Autonomous Region, Mongolian Autonomous Prefecture of Bayingolin, Kuerleying Town, <named-content xmlns:xlink="http://www.w3.org/1999/xlink" content-type="dwc:verbatimCoordinates" xlink:type="simple">41°74'10"N, 86°10'82"E</named-content>, 26.viii.2002, light trap, Tang HQ; 1♂, Xinjiang Uygur Autonomous Region, Mongolian Autonomous Prefecture of Bayingolin, Yuli County, <named-content xmlns:xlink="http://www.w3.org/1999/xlink" content-type="dwc:verbatimCoordinates" xlink:type="simple">41°57'00"N, 86°30'00"E</named-content>, 25.v.2002, sweeping, Tang HQ; 1♂, Xinjiang Uygur Autonomous Region, Haba County, 48°17'00"N, <!--PageBreak-->86°42'00"E, 15.vii.2002, sweeping, Tang HQ; 1♂, Fujian Province, Nanping City, Mangdang Mountain, <named-content xmlns:xlink="http://www.w3.org/1999/xlink" content-type="dwc:verbatimCoordinates" xlink:type="simple">26°69'52"N, 118°12'55"E</named-content>, 22.ix.2002, sweeping, Liu Z; 1♂, Fujian Province, Nanping City, Mangdang Mountain, <named-content xmlns:xlink="http://www.w3.org/1999/xlink" content-type="dwc:verbatimCoordinates" xlink:type="simple">26°69'52"N, 118°12'55"E</named-content>, 23.ix.2002, sweeping, Liu Z.</p></tp:treatment-sec><tp:treatment-sec sec-type="Diagnosis"><title>Diagnosis.</title><p>The adult male can be separated from other members of the group by the following combination of characters: body totally dark brown; AR 1.30; dorsocentrals 20; humeral pit large, similar to the square.</p></tp:treatment-sec><tp:treatment-sec sec-type="Remarks"><title>Remarks.</title><p>The species distributed in both Oriental and Palearctic Region. The specimens from Palearctic Region have fewer dorsocentrals (13–17) than those from Oriental Region (20).</p></tp:treatment-sec><tp:treatment-sec sec-type="Distribution"><title>Distribution.</title><p>China (Hubei, Zhejiang and Fujian Provinces, Xinjiang Uygur Autonomous Region), Russia (Far East).</p></tp:treatment-sec><ref-list><ref id="B16"><mixed-citation xmlns:xlink="http://www.w3.org/1999/xlink" xlink:type="simple"><person-group><name name-style="western"><surname>Makarchenko</surname><given-names>EA</given-names></name><name name-style="western"><surname>Makarchenko</surname><given-names>MA</given-names></name></person-group> (<year>2011</year>) <article-title>Fauna and distribution of the Orthocladiinae of the Russian Far East</article-title>. In: <person-group><name name-style="western"><surname>Wang</surname><given-names>X</given-names></name><name name-style="western"><surname>Liu</surname><given-names>W</given-names></name></person-group> (<role>Ed</role>) <source>Proceedings of the 17th International Symposium on Chironomidae</source>, <fpage>107</fpage>–<lpage>125</lpage>.</mixed-citation></ref><ref id="B1"><mixed-citation xmlns:xlink="http://www.w3.org/1999/xlink" xlink:type="simple"><person-group><name name-style="western"><surname>Ashe</surname><given-names>P</given-names></name><name name-style="western"><surname>O’Connor</surname><given-names>JP</given-names></name></person-group> (<year>2012</year>) <article-title>A world catalogue of Chironomidae (Diptera). Part 2B. Orthocladiinae</article-title>. <source>Irish Biogeographical Society &amp; National Museum of Ireland</source>, <publisher-loc>Dublin</publisher-loc>, <fpage>558</fpage>–<lpage>575</lpage>.</mixed-citation></ref></ref-list></tp:taxon-treatment>
