# Supplementary material for: A review of Rheocricotopus (Psilocricotopus) chalybeatus species group from China, with the description of three new species (Diptera, Chironomidae)
Source: Zookeys. 2014 Mar 12;(388):17–34. doi: 10.3897/zookeys.388.6316 (PMC3978914; doi:10.3897/zookeys.388.6316)
Supplement: XML Treatment for Rheocricotopus (Psilocricotopus) robacki [file zookeys.388.6316-treatment8.xml]

<!DOCTYPE tp:taxon-treatment
  PUBLIC "-//TaxonX//DTD Taxonomic Treatment Publishing DTD v0 20100105//EN" "tax-treatment-NSO.dtd">
<tp:taxon-treatment xmlns:tp="http://www.plazi.org/taxpub"><tp:treatment-meta><mixed-citation publication-type="journal"><person-group><name><surname>Liu</surname><given-names>Wenbin</given-names></name><name><surname>Lin</surname><given-names>Xiaolong</given-names></name><name><surname>Wang</surname><given-names>Xinhua</given-names></name></person-group><article-title>A review of <italic>Rheocricotopus (Psilocricotopus) chalybeatus</italic> species group from China, with the description of three new species (Diptera, Chironomidae)</article-title><source>Zookeys</source><day>12</day><month>3</month><year>2014</year><volume>2014</volume><issue>388</issue><fpage>17</fpage><lpage>34</lpage><pub-id pub-id-type="doi">10.3897/zookeys.388.6316</pub-id></mixed-citation></tp:treatment-meta><tp:nomenclature><tp:taxon-name>
                        <tp:taxon-name-part taxon-name-part-type="genus">Rheocricotopus</tp:taxon-name-part>
                        (<tp:taxon-name-part taxon-name-part-type="subgenus">Psilocricotopus</tp:taxon-name-part>)
                        <tp:taxon-name-part taxon-name-part-type="species">robacki</tp:taxon-name-part>
                        <object-id xmlns:xlink="http://www.w3.org/1999/xlink" xlink:type="simple">http://species-id.net/wiki/Rheocricotopus_robacki</object-id>
                    </tp:taxon-name><tp:taxon-authority>(Beck &amp; Beck, 1964)</tp:taxon-authority><tp:nomenclature-citation-list><tp:nomenclature-citation><tp:taxon-name>Tricocladius robacki</tp:taxon-name><comment> Beck &amp; Beck, 1964: 204.</comment></tp:nomenclature-citation><tp:nomenclature-citation><tp:taxon-name>Rheocricotopus kenorensis</tp:taxon-name><comment> Sæther, 1969: 88.</comment></tp:nomenclature-citation><tp:nomenclature-citation><tp:taxon-name>Rheocricotopus (Psilocricotopus) robacki</tp:taxon-name><comment> Sæther, 1985: 79, <xref ref-type="bibr" rid="B1">Ashe and O’Connor 2012</xref>: 567.</comment></tp:nomenclature-citation></tp:nomenclature-citation-list></tp:nomenclature><tp:treatment-sec sec-type="Specimens examined"><title>Specimens examined.</title><p>1♂, Shaanxi Province, Xi’an City, Zhouzhi County, Banfangzi, <named-content xmlns:xlink="http://www.w3.org/1999/xlink" content-type="dwc:verbatimCoordinates" xlink:type="simple">33°81'84"N, 107°99'64"E</named-content>, 10.viii.1994, light trap, Ji BC; 8♂♂, Jiangxi Province, Yichun City, Yifeng County, <named-content xmlns:xlink="http://www.w3.org/1999/xlink" content-type="dwc:verbatimCoordinates" xlink:type="simple">28°39'69"N, 114°67'55"E</named-content>, sweeping, Yan CC; 1♂, Fujian Province, Longyan City, Shanghang County, <named-content xmlns:xlink="http://www.w3.org/1999/xlink" content-type="dwc:verbatimCoordinates" xlink:type="simple">25°05'21"N, 116°41'52"E</named-content>, 6.v.1993, sweeping, Wang XH; 2♂♂, Xinjiang Uygur Autonomous Region, Boertala Mongol Autonomous Prefecture, Sailimu lake, <named-content xmlns:xlink="http://www.w3.org/1999/xlink" content-type="dwc:verbatimCoordinates" xlink:type="simple">44°62'32"N, 81°20'48"E</named-content>,30.vii.2002, sweeping, Tang HQ; 7♂♂, Guizhou Province, Zunhua City, Daozhen County, Dasha River, <named-content xmlns:xlink="http://www.w3.org/1999/xlink" content-type="dwc:verbatimCoordinates" xlink:type="simple">28°86'58"N, 107°60'73"E</named-content>, 25.v.2004, light trap, Tang HQ; 2♂♂, Guizhou Province, Zunhua City, Daozhen County, Dasha River, <named-content xmlns:xlink="http://www.w3.org/1999/xlink" content-type="dwc:verbatimCoordinates" xlink:type="simple">28°86'58"N, 107°60'73"E</named-content>, 24.viii.2004, sweeping, Yu X; 3♂♂, Yunnan Province, Dali Bai Autonomous Prefecture, Eryuan County, Niujie Town, <named-content xmlns:xlink="http://www.w3.org/1999/xlink" content-type="dwc:verbatimCoordinates" xlink:type="simple">26°25'55"N, 99°98'90"E</named-content>, light trap, Wang BX; 1♂, Tibet, Xigaze, Nielamu County, <named-content xmlns:xlink="http://www.w3.org/1999/xlink" content-type="dwc:verbatimCoordinates" xlink:type="simple">27°98'73"N, 85°98'32"E</named-content>, 15.8.1987, light trap, Deng CY; 1♂, Tibet, Xigaze, Nielamu County, <named-content xmlns:xlink="http://www.w3.org/1999/xlink" content-type="dwc:verbatimCoordinates" xlink:type="simple">27°98'73"N, 85°98'32"E</named-content>, 21.9.1987, light trap, Deng CY.</p></tp:treatment-sec><tp:treatment-sec sec-type="Diagnosis"><title>Diagnosis.</title><p>The species is characterized by having a relatively high AR (1.14–1.24), very weak and short acrostichals, 8–14 dorsocentrals, reduced number of bristles on squama, anal tergite extending beyond tip of anal point, superior volsella triangular, crista dorsalis triangular, apex pointed.</p></tp:treatment-sec><tp:treatment-sec sec-type="Remarks"><title>Remarks.</title><p>Chinese specimens mainly agree with the description of <xref ref-type="bibr" rid="B18">Sæther (1969</xref>, <xref ref-type="bibr" rid="B20">1985</xref>). It is recorded in Palearctic Region for the first time. Chinese specimens have lower body length (2.55–3.13 mm) and lower AR 1.07 than species from Nearctic Region (total length 3.10–3.30 mm, AR 1.18).</p></tp:treatment-sec><tp:treatment-sec sec-type="Distribution"><title>Distribution.</title><p>China (Fujian, Guizhou, Jiangxi, Shaanxi and Yunnan Provinces, Xinjiang Uygur Autonomous Region, Tibet), Canada, U.S.A.</p><!--PageBreak--></tp:treatment-sec><ref-list><ref id="B1"><mixed-citation xmlns:xlink="http://www.w3.org/1999/xlink" xlink:type="simple"><person-group><name name-style="western"><surname>Ashe</surname><given-names>P</given-names></name><name name-style="western"><surname>O’Connor</surname><given-names>JP</given-names></name></person-group> (<year>2012</year>) <article-title>A world catalogue of Chironomidae (Diptera). Part 2B. Orthocladiinae</article-title>. <source>Irish Biogeographical Society &amp; National Museum of Ireland</source>, <publisher-loc>Dublin</publisher-loc>, <fpage>558</fpage>–<lpage>575</lpage>.</mixed-citation></ref><ref id="B18"><mixed-citation xmlns:xlink="http://www.w3.org/1999/xlink" xlink:type="simple"><person-group><name name-style="western"><surname>Sæther</surname><given-names>OA</given-names></name></person-group> (<year>1969</year>) <article-title>Some Nearctic Podonominae, Diamesinae and Orthocladiinae (Diptera: Chironomidae).</article-title><source>Bulletin of the Fishers Research Board of Canada</source><volume>170</volume>: <fpage>1</fpage>-<lpage>154</lpage>.</mixed-citation></ref><ref id="B20"><mixed-citation xmlns:xlink="http://www.w3.org/1999/xlink" xlink:type="simple"><person-group><name name-style="western"><surname>Sæther</surname><given-names>OA</given-names></name></person-group> (<year>1985</year>) <article-title>A review of the genus <italic>Rheocricotopus</italic> Thienemann &amp; Harnisch, 1932, with the description of three new species (Diptera, Chironomidae).</article-title><source>Spixiana Supplement</source><volume>11</volume>: <fpage>59</fpage>-<lpage>108</lpage>.</mixed-citation></ref></ref-list></tp:taxon-treatment>
