# Supplementary material for: A review of Rheocricotopus (Psilocricotopus) chalybeatus species group from China, with the description of three new species (Diptera, Chironomidae)
Source: Zookeys. 2014 Mar 12;(388):17–34. doi: 10.3897/zookeys.388.6316 (PMC3978914; doi:10.3897/zookeys.388.6316)
Supplement: XML Treatment for Rheocricotopus (Psilocricotopus) serratus [file zookeys.388.6316-treatment10.xml]

<!DOCTYPE tp:taxon-treatment
  PUBLIC "-//TaxonX//DTD Taxonomic Treatment Publishing DTD v0 20100105//EN" "tax-treatment-NSO.dtd">
<tp:taxon-treatment xmlns:tp="http://www.plazi.org/taxpub"><tp:treatment-meta><mixed-citation publication-type="journal"><person-group><name><surname>Liu</surname><given-names>Wenbin</given-names></name><name><surname>Lin</surname><given-names>Xiaolong</given-names></name><name><surname>Wang</surname><given-names>Xinhua</given-names></name></person-group><article-title>A review of <italic>Rheocricotopus (Psilocricotopus) chalybeatus</italic> species group from China, with the description of three new species (Diptera, Chironomidae)</article-title><source>Zookeys</source><day>12</day><month>3</month><year>2014</year><volume>2014</volume><issue>388</issue><fpage>17</fpage><lpage>34</lpage><pub-id pub-id-type="doi">10.3897/zookeys.388.6316</pub-id></mixed-citation></tp:treatment-meta><tp:nomenclature><tp:taxon-name>
                        <tp:taxon-name-part taxon-name-part-type="genus">Rheocricotopus</tp:taxon-name-part>
                        (<tp:taxon-name-part taxon-name-part-type="subgenus">Psilocricotopus</tp:taxon-name-part>)
                        <tp:taxon-name-part taxon-name-part-type="species">serratus</tp:taxon-name-part>
                        <object-id xmlns:xlink="http://www.w3.org/1999/xlink" content-type="zoobank" xlink:type="simple">http://zoobank.org/D6FD7A2F-87EB-4513-A6D4-F122B14548DA</object-id>
                        <object-id xmlns:xlink="http://www.w3.org/1999/xlink" xlink:type="simple">http://species-id.net/wiki/Rheocricotopus_serratus</object-id>
                    </tp:taxon-name><tp:taxon-status xmlns:xlink="http://www.w3.org/1999/xlink" xlink:type="simple">sp. n.</tp:taxon-status><xref ref-type="fig" rid="F3">Figs 12–15</xref></tp:nomenclature><tp:treatment-sec sec-type="Diagnosis"><title>Diagnosis.</title><p>The adult male of the new species can be distinguished from known species of the species group and the genus by the following combination of characters: crista dorsalis sawtooth-shaped, hyaline, high as megaseta; high HR (2.61–3.42) and HV (3.40–5.00).</p></tp:treatment-sec><tp:treatment-sec sec-type="Description"><title>Description.</title><p>Male imago (n = 4)</p><p>Total length 2.55–3.00, 2.73 mm. Wing length 1.33–1.95, 1.69 mm. Total length/wing length 1.44–1.94, 1.64. Wing length/length of profemur 2.21–2.35, 2.27.</p><p><italic>Coloration</italic>. Head and abdomen yellow, thorax dark brown.</p><p><italic>Head</italic>. AR 0.71–0.78, 0.74. Ultimate flagellomere 285–355, 323 μm long. Temporal setae 0–3, 1, including 0–1, 1 inner vertical; 0–2, 1 outer vertical and 0–1, 1 postorbital. Clypeus with 9–12, 10 setae. Tentorium 140–153, 148 μm long, 33–40, 38 μm wide. Stipes 65–75, 68 μm long, 3–7, 4 μm wide. Palpomere lengths (in μm): 35–70, 47; 48–58, 53; 103–123, 114; 118–155, 141; 205–238, 219. L: 5<sup>th</sup>/3<sup>rd</sup> 1.67–2.02, 1.92.</p><p><italic>Wing</italic> (<xref ref-type="fig" rid="F3">Fig. 12</xref>). Anal lobe slightly developed. VR 1.13–1.20, 1.17. Costal extension 50–88, 71 μm long. Brachiolum with 1 seta. R with 4–11, 7 setae. Remaining veins bare. Squama with 6–13, 9 setae.</p><fig id="F3" position="float" orientation="portrait"><label>Figures 12–15.</label><caption><p><italic><tp:taxon-name>Rheocricotopus (Psilocricotopus) serratus</tp:taxon-name></italic> sp. n., male. <bold>12</bold> wing <bold>13</bold> thorax <bold>14</bold> hypopygium (ventral view) <bold>15</bold> hypopygium (dorsal view).</p></caption><graphic xmlns:xlink="http://www.w3.org/1999/xlink" xlink:href="zookeys-388-017-g003.jpg" position="float" orientation="portrait" xlink:type="simple"/></fig><!--PageBreak--><!--PageBreak--><p><italic>Thorax</italic> (<xref ref-type="fig" rid="F3">Fig. 13</xref>). Antepronotum with 1–7, 4 lateral setae. Dorsocentrals 6–9, 7; acrostichals 9–15, 12; prealars 3. Scutellum with 4–6, 5 setae. Humeral pit moderately large, egg-shaped.</p><p><italic>Legs</italic>. Spur of fore tibia 40–48, 44 μm long; spurs of mid tibia 15–25, 19 μm and 15–20, 17 μm long; spurs of hind tibia 43–55, 48 μm and 18–23, 19 μm long. Hind tibial comb with 11–13, 12 spines, 30–50, 40 μm long. Width at apex of fore tibia 35–45, 41 mm, of mid tibia 36–45, 41 mm, of hind tibia 38–45, 43 mm. Lengths (in μm) and proportions of legs as in <xref ref-type="table" rid="T4">Table 4</xref>.</p><table-wrap id="T4" position="float" orientation="portrait"><label>Table 4.</label><caption><p>Lengths (in μm) and proportions of legs of <italic><tp:taxon-name>Rheocricotopus (Psilocricotopus) serratus</tp:taxon-name></italic> sp. n. </p></caption><table><tbody><tr><th rowspan="1" colspan="1"/><th rowspan="1" colspan="1">P<sub>1</sub></th><th rowspan="1" colspan="1">P<sub>2</sub></th><th rowspan="1" colspan="1">P<sub>3</sub></th></tr><tr><td rowspan="1" colspan="1">fe</td><td rowspan="1" colspan="1">600–830, 743</td><td rowspan="1" colspan="1">570–800, 700</td><td rowspan="1" colspan="1">600–780, 715</td></tr><tr><td rowspan="1" colspan="1">ti</td><td rowspan="1" colspan="1">650–810, 760</td><td rowspan="1" colspan="1">660–720, 698</td><td rowspan="1" colspan="1">660–850, 783</td></tr><tr><td rowspan="1" colspan="1">ta<sub>1</sub></td><td rowspan="1" colspan="1">520–780, 640</td><td rowspan="1" colspan="1">310–410, 380</td><td rowspan="1" colspan="1">380–530, 475</td></tr><tr><td rowspan="1" colspan="1">ta<sub>2</sub></td><td rowspan="1" colspan="1">290–390, 350</td><td rowspan="1" colspan="1">150–200, 183</td><td rowspan="1" colspan="1">200–270, 253</td></tr><tr><td rowspan="1" colspan="1">ta<sub>3</sub></td><td rowspan="1" colspan="1">205–270, 250</td><td rowspan="1" colspan="1">100–140, 125</td><td rowspan="1" colspan="1">160–220, 198</td></tr><tr><td rowspan="1" colspan="1">ta<sub>4</sub></td><td rowspan="1" colspan="1">155–200, 181</td><td rowspan="1" colspan="1">55–80, 71</td><td rowspan="1" colspan="1">90–120, 105</td></tr><tr><td rowspan="1" colspan="1">ta<sub>5</sub></td><td rowspan="1" colspan="1">90–100, 95</td><td rowspan="1" colspan="1">60–80, 73</td><td rowspan="1" colspan="1">70–90, 83</td></tr><tr><td rowspan="1" colspan="1">LR</td><td rowspan="1" colspan="1">0.78–0.96, 0.84</td><td rowspan="1" colspan="1">0.47–0.58, 0.54</td><td rowspan="1" colspan="1">0.58–0.63, 0.61</td></tr><tr><td rowspan="1" colspan="1">BV</td><td rowspan="1" colspan="1">2.39–2.55, 2.44</td><td rowspan="1" colspan="1">3.71–4.22, 3.96</td><td rowspan="1" colspan="1">2.17–3.04, 2.81</td></tr><tr><td rowspan="1" colspan="1">SV</td><td rowspan="1" colspan="1">1.95–2.61, 2.37</td><td rowspan="1" colspan="1">3.56–3.97, 3.69</td><td rowspan="1" colspan="1">2.92–3.32, 3.17</td></tr><tr><td rowspan="1" colspan="1">BR</td><td rowspan="1" colspan="1">1.75–2.11, 1.91</td><td rowspan="1" colspan="1">2.10–2.22, 2.19</td><td rowspan="1" colspan="1">2.40–3.55, 2.99</td></tr></tbody></table></table-wrap><p><italic>Hypopygium</italic> (<xref ref-type="fig" rid="F3">Figs 14–15</xref>). Anal point triangular, pointed distally, 33–50, 41 μm long, 20–30, 24 μm wide, with 4–5, 5 lateral setae each side. Laterosernite IX with 2–3, 3 setae. Phallapodeme 23–28, 25 μm long. Transverse sternapodeme 18–33, 26 μm long. Gonocoxite 180–205, 195 μm long. Superior volsella triangular, 35–43, 40 μm long, with 7–8, 8 setae. Gonostylus 60–75, 67 μm long. Megaseta 13–15, 14 μm long. Crista dorsalis sawtooth-shaped, hyaline, high as megaseta. HR 2.61–3.42, 2.91. HV 3.40–5.00, 4.09.</p></tp:treatment-sec><tp:treatment-sec sec-type="Type material"><title>Type material.</title><p>Holotype: ♂ (BDN. 10058), China, Yunnan Province, Dali Bai Autonomous Prefecture, Eryuan County, Niujie Town, <named-content xmlns:xlink="http://www.w3.org/1999/xlink" content-type="dwc:verbatimCoordinates" xlink:type="simple">26°25'55"N, 99°98'90"E</named-content>, light trap, Zhou CF. Paratypes (3): 1♂, Zhejiang Province, Qingyuan County, Baishanzu National Nature Reserve, <named-content xmlns:xlink="http://www.w3.org/1999/xlink" content-type="dwc:verbatimCoordinates" xlink:type="simple">27°73'23"N, 119°19'06"E</named-content>, 15.vii.1994, Ji BC; 1♂, Tibet, Xigaze, Nielamu County, <named-content xmlns:xlink="http://www.w3.org/1999/xlink" content-type="dwc:verbatimCoordinates" xlink:type="simple">27°98'73"N, 85°98'32"E</named-content>, 21.9.1987, light trap, Deng CY; 1♂, Sichuan Province, Xiangcheng County, <named-content xmlns:xlink="http://www.w3.org/1999/xlink" content-type="dwc:verbatimCoordinates" xlink:type="simple">28°93'44"N, 99°79'72"E</named-content>, 12.vi.1996, light trap, Wang XH.</p></tp:treatment-sec><tp:treatment-sec sec-type="Etymology"><title>Etymology.</title><p>The specific name is an adjective, from Latin <italic>serratus</italic>, meaning sawtooth, referring to the sawtooth-shaped crista dorsalis.</p></tp:treatment-sec><tp:treatment-sec sec-type="Remarks"><title>Remarks.</title><p>The new species resembles <!--PageBreak--><italic><tp:taxon-name>Rheocricotopus (Psilocricotopus) himalayensis</tp:taxon-name></italic> Chaudhuri &amp; Sinharay, 1983 in the triangular anal point, but it can be separated from the latter species on the basis of following characters: (1) costal extension of the new species much longer (50–88 μm), than <italic><tp:taxon-name>Rheocricotopus (Psilocricotopus) himalayensis</tp:taxon-name></italic> Chaudhuri &amp; Sinharay (25 μm); (2) humeral pit in the new species medium, ovoid, which rounded in the latter species; (3) crista dorsalis sawtooth-shaped, hyaline in the new species, which moderately pronounced in the latter species.</p><p>Female and immature stages unknown.</p></tp:treatment-sec></tp:taxon-treatment>
