# Supplementary material for: A review of Rheocricotopus (Psilocricotopus) chalybeatus species group from China, with the description of three new species (Diptera, Chironomidae)
Source: Zookeys. 2014 Mar 12;(388):17–34. doi: 10.3897/zookeys.388.6316 (PMC3978914; doi:10.3897/zookeys.388.6316)
Supplement: XML Treatment for Rheocricotopus (Psilocricotopus) taiwanensis [file zookeys.388.6316-treatment11.xml]

<!DOCTYPE tp:taxon-treatment
  PUBLIC "-//TaxonX//DTD Taxonomic Treatment Publishing DTD v0 20100105//EN" "tax-treatment-NSO.dtd">
<tp:taxon-treatment xmlns:tp="http://www.plazi.org/taxpub"><tp:treatment-meta><mixed-citation publication-type="journal"><person-group><name><surname>Liu</surname><given-names>Wenbin</given-names></name><name><surname>Lin</surname><given-names>Xiaolong</given-names></name><name><surname>Wang</surname><given-names>Xinhua</given-names></name></person-group><article-title>A review of <italic>Rheocricotopus (Psilocricotopus) chalybeatus</italic> species group from China, with the description of three new species (Diptera, Chironomidae)</article-title><source>Zookeys</source><day>12</day><month>3</month><year>2014</year><volume>2014</volume><issue>388</issue><fpage>17</fpage><lpage>34</lpage><pub-id pub-id-type="doi">10.3897/zookeys.388.6316</pub-id></mixed-citation></tp:treatment-meta><tp:nomenclature><tp:taxon-name>
                        <tp:taxon-name-part taxon-name-part-type="genus">Rheocricotopus</tp:taxon-name-part>
                        (<tp:taxon-name-part taxon-name-part-type="subgenus">Psilocricotopus</tp:taxon-name-part>)
                        <tp:taxon-name-part taxon-name-part-type="species">taiwanensis</tp:taxon-name-part>
                        <object-id xmlns:xlink="http://www.w3.org/1999/xlink" xlink:type="simple">http://species-id.net/wiki/Rheocricotopus_taiwanensis</object-id>
                    </tp:taxon-name><tp:taxon-authority>Wang, Yan &amp; Maa, 2004</tp:taxon-authority><tp:nomenclature-citation-list><tp:nomenclature-citation><tp:taxon-name>Rheocricotopus (Psilocricotopus) taiwanensis</tp:taxon-name><comment> Wang, Yan &amp; Maa, 2004: 239, <xref ref-type="bibr" rid="B1">Ashe and O’Connor 2012</xref>: 567.</comment></tp:nomenclature-citation></tp:nomenclature-citation-list></tp:nomenclature><tp:treatment-sec sec-type="Specimens examined"><title>Specimens examined.</title><p><bold>Type material:</bold> Holotype, ♂, Taiwan Province, Taipei City, Guandu, Wetland, <named-content xmlns:xlink="http://www.w3.org/1999/xlink" content-type="dwc:verbatimCoordinates" xlink:type="simple">25°11'56"N, 121°47'14"E</named-content>, 20.x.1988, sweeping, Maa CJ.</p></tp:treatment-sec><tp:treatment-sec sec-type="Diagnosis"><title>Diagnosis.</title><p>The adult male can be separated from other members of the group by the following combination of characters: all veins of wing bare; low AR (0.71); squama with 3 setae; very pronounced crista dorsalis.</p></tp:treatment-sec><tp:treatment-sec sec-type="Distribution"><title>Distribution.</title><p>China (Taiwan Province).</p></tp:treatment-sec><ref-list><ref id="B1"><mixed-citation xmlns:xlink="http://www.w3.org/1999/xlink" xlink:type="simple"><person-group><name name-style="western"><surname>Ashe</surname><given-names>P</given-names></name><name name-style="western"><surname>O’Connor</surname><given-names>JP</given-names></name></person-group> (<year>2012</year>) <article-title>A world catalogue of Chironomidae (Diptera). Part 2B. Orthocladiinae</article-title>. <source>Irish Biogeographical Society &amp; National Museum of Ireland</source>, <publisher-loc>Dublin</publisher-loc>, <fpage>558</fpage>–<lpage>575</lpage>.</mixed-citation></ref></ref-list></tp:taxon-treatment>
