# Supplementary material for: A review of Rheocricotopus (Psilocricotopus) chalybeatus species group from China, with the description of three new species (Diptera, Chironomidae)
Source: Zookeys. 2014 Mar 12;(388):17–34. doi: 10.3897/zookeys.388.6316 (PMC3978914; doi:10.3897/zookeys.388.6316)
Supplement: XML Treatment for Rheocricotopus (Psilocricotopus) valgus [file zookeys.388.6316-treatment12.xml]

<!DOCTYPE tp:taxon-treatment
  PUBLIC "-//TaxonX//DTD Taxonomic Treatment Publishing DTD v0 20100105//EN" "tax-treatment-NSO.dtd">
<tp:taxon-treatment xmlns:tp="http://www.plazi.org/taxpub"><tp:treatment-meta><mixed-citation publication-type="journal"><person-group><name><surname>Liu</surname><given-names>Wenbin</given-names></name><name><surname>Lin</surname><given-names>Xiaolong</given-names></name><name><surname>Wang</surname><given-names>Xinhua</given-names></name></person-group><article-title>A review of <italic>Rheocricotopus (Psilocricotopus) chalybeatus</italic> species group from China, with the description of three new species (Diptera, Chironomidae)</article-title><source>Zookeys</source><day>12</day><month>3</month><year>2014</year><volume>2014</volume><issue>388</issue><fpage>17</fpage><lpage>34</lpage><pub-id pub-id-type="doi">10.3897/zookeys.388.6316</pub-id></mixed-citation></tp:treatment-meta><tp:nomenclature><tp:taxon-name>
                        <tp:taxon-name-part taxon-name-part-type="genus">Rheocricotopus</tp:taxon-name-part>
                        (<tp:taxon-name-part taxon-name-part-type="subgenus">Psilocricotopus</tp:taxon-name-part>)
                        <tp:taxon-name-part taxon-name-part-type="species">valgus</tp:taxon-name-part>
                        <object-id xmlns:xlink="http://www.w3.org/1999/xlink" xlink:type="simple">http://species-id.net/wiki/Rheocricotopus_valgus</object-id>
                    </tp:taxon-name><tp:taxon-authority>Chaudhuri &amp; Sinharay, 1983</tp:taxon-authority><tp:nomenclature-citation-list><tp:nomenclature-citation><tp:taxon-name>Rheocricotopus valgus</tp:taxon-name><comment> Chaudhuri &amp; Sinharay, 1983: 402.</comment></tp:nomenclature-citation><tp:nomenclature-citation><tp:taxon-name>Rheocricotopus (Psilocricotopus) valgus</tp:taxon-name><comment> Ashe &amp; O’Connor, 2012: 568.</comment></tp:nomenclature-citation></tp:nomenclature-citation-list></tp:nomenclature><tp:treatment-sec sec-type="Specimens examined"><title>Specimens examined.</title><p>1♂, Guangdong Province, Fengkai County, Heishiding, <named-content xmlns:xlink="http://www.w3.org/1999/xlink" content-type="dwc:verbatimCoordinates" xlink:type="simple">23°30'02"N, 111°55'01"E</named-content>, 20.iv.1988, sweeping, Wang XH; 1♂, Guangxi Province, Longsheng County, <named-content xmlns:xlink="http://www.w3.org/1999/xlink" content-type="dwc:verbatimCoordinates" xlink:type="simple">25°89'26"N, 110°21'21"E</named-content>, 16.v.1990, sweeping, Wang XH; 1♂, Guangxi Province, Jinxiu County, <named-content xmlns:xlink="http://www.w3.org/1999/xlink" content-type="dwc:verbatimCoordinates" xlink:type="simple">24°14'00"N, 110°19'00"E</named-content>, 1.vi.1990, light trap, Wang XH; 2♂♂, Hubei Province, Hefeng County, <named-content xmlns:xlink="http://www.w3.org/1999/xlink" content-type="dwc:verbatimCoordinates" xlink:type="simple">29°91'00"N, 110°03'00"E</named-content>, 16.vii.1999, light trap, Ji BC; 1♂, Hubei Province, Xianfeng Mountain, <named-content xmlns:xlink="http://www.w3.org/1999/xlink" content-type="dwc:verbatimCoordinates" xlink:type="simple">29°70'00"N, 119°14'00"E</named-content>, 25.vii.1999, sweeping, Ji BC; 1♂, Zhejiang Province, Lishui City, Qingyuan County, Baishanzu, <named-content xmlns:xlink="http://www.w3.org/1999/xlink" content-type="dwc:verbatimCoordinates" xlink:type="simple">27°73'23"N, 119°19'06"E</named-content>, 13.vii.1995, light trap, Ji BC; 4♂♂, Zhejiang Province, Lishui City, Qingyuan County, Baishanzu National Nature Reserve, <named-content xmlns:xlink="http://www.w3.org/1999/xlink" content-type="dwc:verbatimCoordinates" xlink:type="simple">27°73'23"N, 119°19'06"E</named-content>, 24.vii.2012, light trap, Lin XL; 1♂, Zhejiang Province, Wenzhou City, Taishun County, Wuyanling National Nature Reserve, <named-content xmlns:xlink="http://www.w3.org/1999/xlink" content-type="dwc:verbatimCoordinates" xlink:type="simple">27°71'15"N, 119°64'64"E</named-content>, 3.viii.2005, light trap, Ji BC; 1♂, Zhejiang Province, Lishui City, Jingning County, <named-content xmlns:xlink="http://www.w3.org/1999/xlink" content-type="dwc:verbatimCoordinates" xlink:type="simple">27°97'67"N, 119°63'12"E</named-content>, 27.vii.2012, light trap, Lin XL.</p></tp:treatment-sec><tp:treatment-sec sec-type="Diagnosis"><title>Diagnosis.</title><p>This species can be separated from other members of the group by the following combination of characters: R without seta; tergites I, II and anterior part of tergite V pale brown, tergites IV and VIII brown, anal point with 4–5 setae on each <!--PageBreak-->side and 1 seta at the base; gonocoxite with a prominent triangular basal lobe bearing 3–4 setae.</p></tp:treatment-sec><tp:treatment-sec sec-type="Remarks"><title>Remarks.</title><p>The Chinese specimens generally agree with the original description by <xref ref-type="bibr" rid="B5">Chaudhuri and Sinharay (1983)</xref>, though some measured differences between the Chinese specimens and those of <xref ref-type="bibr" rid="B5">Chaudhuri and Sinharay (1983)</xref> are shown in <xref ref-type="table" rid="T5">Table 5</xref>.</p><table-wrap id="T5" position="float" orientation="portrait"><label>Table 5.</label><caption><p>Differences in the Chinese and Indian specimens of <italic><tp:taxon-name>Rheocricotopus (Psilocricotopus) valgus</tp:taxon-name></italic></p></caption><table><tbody><tr><th rowspan="1" colspan="1"/><th rowspan="1" colspan="1">Chinese specimens</th><th rowspan="1" colspan="1">Indian specimens</th></tr><tr><td rowspan="1" colspan="1">Squama</td><td rowspan="1" colspan="1">5–8, 7 setae</td><td rowspan="1" colspan="1">9 setae (average)</td></tr><tr><td rowspan="1" colspan="1">HR</td><td rowspan="1" colspan="1">1.98–2.15, 2.08</td><td rowspan="1" colspan="1">2.20 (average)</td></tr><tr><td rowspan="1" colspan="1">HV</td><td rowspan="1" colspan="1">2.88–3.20, 3.03</td><td rowspan="1" colspan="1">3.40 (average)</td></tr></tbody></table></table-wrap></tp:treatment-sec><tp:treatment-sec sec-type="Distribution"><title>Distribution.</title><p>China (Guangdong, Guangxi, Hubei and Zhejiang Provinces), India.</p></tp:treatment-sec><ref-list><ref id="B5"><mixed-citation xmlns:xlink="http://www.w3.org/1999/xlink" xlink:type="simple"><person-group><name name-style="western"><surname>Chaudhuri</surname><given-names>PK</given-names></name><name name-style="western"><surname>Sinharay</surname><given-names>DC</given-names></name></person-group> (<year>1983</year>) <article-title>A study on Orthocladiinae (Diptera, Chironomidae) of India. The genus <italic>Rheocricotopus</italic> Thienemann and Harnisch</article-title>. <source>Entomologcia Basiliensia</source><volume>8</volume>: <fpage>398</fpage>–<lpage>407</lpage>.</mixed-citation></ref></ref-list></tp:taxon-treatment>
